# Supplementary material for: Polypropylene and Polylactic Acid Microplastics Alter Plateau Wetland Seed Bank Emergence and Community Assembly: A Greenhouse Stress Test Experiment
Source: Plants (Basel). 2026 Mar 15;15(6):910. doi: 10.3390/plants15060910 (PMC13029698; doi:10.3390/plants15060910)
Supplement: Supplementary file 1 [file plants-15-00910-s001.zip]

Archive with 1 entries (1 files):
- plants-4128730-supplementary.pdf
